# Supplementary material for: Double-Cabin Galvanic Cell-Synthesizing Nanoporous, Flower-like, Pb-Containing Pd–Au Nanoparticles for Nonenzymatic Formaldehyde Sensor
Source: Molecules. 2024 Jun 11;29(12):2772. doi: 10.3390/molecules29122772 (PMC11206501; doi:10.3390/molecules29122772)
Supplement: Supplementary file 1 [file molecules-29-02772-s001.zip]

Archive with 1 entries (1 files):
- molecules-3011162-supplementary.pdf
